# Supplementary material for: Dapagliflozin stimulates glucagon secretion at high glucose: experiments and mathematical simulations of human A-cells
Source: Sci Rep. 2016 Aug 18;6:31214. doi: 10.1038/srep31214 (PMC4989223; doi:10.1038/srep31214)
Supplement: Supplementary Information [file srep31214-s2.txt]

%+++++++++++++++++++
% Matlab codes for alpha cell model.
% Pedersen et al., 2016
%+++++++++++++++++++

function alphacell_model
%close all
% parameters 
vK=-75;
vCa=50;
vNa=70;
Cm=3.3;
% leak
gl=0.1;
vleak=-20;
% Kv delayed rectifyer 
tauxKv=4;
vxKv=-10;
nxKv=-10;
gKv=6;
tauyKv=530;
vyKv=-37; 
nyKv=5;   
% A-current
VxA=-23;
nxA=-12; 
gA=9; 
tauxA=0.18; 
tauyA=10; 
VyA=-49;  
nyA=4.8;  
% Na current
VyNa=-40;
nyNa=5;
tauyNa=0.5;
VxNa=-25;
nxNa=-12;
gNa=1.6; 
tauxNa=0.05;
% L-type Ca2+ current
gCaL=1; 
VxL1=-25;
nxL1=-3;
VxL2=0;
nxL2=-3;
Lfrac=0.9;
VyL=-28;
nyL=5;
tauyL=20;
tauxL=0.1;
% P/Q
gCaPQ= 1.2;
VxPQ=-10;
nxPQ=-7;
VyPQ=-28;
nyPQ=5;
tauxPQ=0.1;
tauyPQ=1000; 
% T-type
gCaT=2; 
VxT=-40;
nxT=-4;
VyT=-71; 
nyT=8;   
tauyT=7;
tauxT=0.1;
% KATP
gkatp=0.15; 

% SGLT2
Na_i=0.2;  
Na_o=140;
G_i=0.1;
G_o=1; 
n=1.5;
F=96485.34  ;
R= 8314  ;
temp=293.15  ;
a12=0.3  ;
k12_0=5e-05  ;
k21_0=0.3  ;
nNa=1  ;
k23_0 =0.045  ;
k32 =0.02  ;
k25 =1e-05  ;
k52 =2.2e-05  ;
k34 =0.05  ;
k43 =0.05  ;
k45 =0.8  ;
k54_0 =4  ;
k56 =0.016  ;
k65_0 =5e-08  ;
a16 =0.7  ;
k16_0 =0.6  ;
k61_0 =0.025  ;
A=6.022e23;


% ICs
Y0=[-70.97726180472945; %  V
0.04196968492375865;    %  XKV
1;                      %  YKV
0.0505775287231895;     %  XA
0.1754425063880563;     %  YA
0.006107083796685442;   %  XNA
0.6685964539457786;     %  YNA
0.0003088287918658883;  %  XL
0.7806938774615124;     %  YL
0.06536250405693295;    %  XT
0.5846512310321311;     %  YT;
0.06536250405693295;    %  XPQ
0.9846512310321311;     %  YPQ;
0.0547; 0.4594; 0.2151; 0.2092; 0.0418; 0.0199]; % SGLT2 states


%%%% ++++++++++++++++++++++++++++++++

% I-clamp
t_span=[-5000:0.1:35000];
options=odeset('RelTol',1.e-8);

[T, Y]=ode15s(@dydt_alpha_mod,t_span,Y0,options, vK,vCa,vNa,Cm,gl,vleak,tauxKv,...
    vxKv,nxKv,tauyKv,vyKv,nyKv,gKv,VxA,nxA,gA,tauxA,tauyA,VyA,nyA,...
    VyNa,nyNa,tauyNa,VxNa,nxNa,gNa,tauxNa,gCaL,VxL1,nxL1,VxL2,nxL2,VyL,nyL,...
    Lfrac,tauyL,tauxL,gCaPQ,VxPQ,nxPQ,VyPQ,nyPQ,tauxPQ,tauyPQ,gCaT,VxT,nxT,...
    VyT,nyT,tauyT,tauxT,gkatp,...
    Na_i,Na_o,G_i,G_o,n,F,R,temp,a12,k12_0,k21_0,nNa,k23_0,k32,...
    k25,k52,k34,k43,k45,k54_0,k56,k65_0,a16,k16_0,k61_0,A);


v =Y(:,1);
xKv =Y(:,2);
yKv =Y(:,3);
xA =Y(:,4);
yA =Y(:,5);
xNa=Y(:,6);
yNa=Y(:,7);
xL=Y(:,8);
yL=Y(:,9);
xT=Y(:,10);
yT=Y(:,11);
xPQ=Y(:,12);
yPQ=Y(:,13);
C  =Y(:,14:end); %SGLT1 states

Ileak=gl*(v-vleak);
IKv = gKv*xKv.^4.*yKv.*(v-vK); % ^4 Didrichsen - OK
IA = gA*xA.^4.*yA.*(v-vK); % ^4 Reshma 2010 - OK
INa = gNa*xNa.^3.*yNa.*(v-vNa); % ^3 Didrichesen
ICaL = gCaL*xL.*yL.*(v-vCa);
ICaPQ = gCaPQ*xPQ.*yPQ.*(v-vCa);
ICaT = gCaT*xT.*yT.*(v-vCa);
ICa=ICaL+ICaPQ+ICaT;
IKATP = gkatp*(v-vK);
% SGLT
A_to_pA=1e12 ;
nn=n*1e9 ;
m=F*v/(R*temp);
k12=k12_0*Na_o^nNa*exp(-a12*m) ;
k21=k21_0*exp(a12*m) ;
k16=k16_0*exp(a16*m) ;
k61=k61_0*exp(-a16*m) ;
F1=(k12.*C(:,1)-k21.*C(:,2) ) ;
F2=(k16.*C(:,1)-k61.*C(:,6) ) ;
ISGLT=-1*F*nn/A*(a12*F1-a16*F2)*A_to_pA.*heaviside(15000-T) ;


figure(1);
plot(T/1000,v) % time course of V(t)
xlabel('Time (s)')
ylabel('V (mV)')
axis([0 35 -50 20])


%%% ODEs

function dY=dydt_alpha_mod(t,Y,...
                    vK,vCa,vNa,Cm,gl,vleak,tauxKv,...
    VxKv,nxKv,tauyKv,VyKv,nyKv,gKv,...,
    VxA,nxA,gA,tauxA,tauyA,VyA,nyA,VyNa,nyNa,tauyNa,VxNa,nxNa,...
    gNa,tauxNa,gCaL,VxL1,nxL1,VxL2,nxL2,VyL,nyL,...
    Lfrac,tauyL,tauxL,gCaPQ,VxPQ,nxPQ,VyPQ,nyPQ,tauxPQ,tauyPQ,gCaT,VxT,nxT,...
    VyT,nyT,tauyT,tauxT,gkatp,...
    Na_i,Na_o,G_i,G_o,n,F,R,temp,a12,k12_0,k21_0,nNa,k23_0,k32,...
    k25,k52,k34,k43,k45,k54_0,k56,k65_0,a16,k16_0,k61_0,A)


v   =Y(1);
xKv =Y(2);
yKv =Y(3);
xA  =Y(4);
yA  =Y(5);
xNa =Y(6);
yNa =Y(7);
xL  =Y(8);
yL  =Y(9);
xT  =Y(10);
yT  =Y(11);
xPQ =Y(12);
yPQ =Y(13);
C   =Y(14:end); % SGLT2 states

%%%% GLUCOSE/DRUG SIMULATIONS
if t>5000
   gkatp=0.115; G_o=6;  % 6G
end
if t>15000
   gkatp=0.115; G_o=11; % 11G
end
if t>25000
   n=0;                % Dapa
end

% activation/inactivation functions
xKvinf=1/( 1+exp((v-VxKv)/nxKv) );
yKvinf=1/( 1+exp((v-VyKv)/nyKv) );
xAinf=1/( 1+exp((v-VxA)/nxA) );
yAinf=1/( 1+exp((v-VyA)/nyA) );
xNainf=1/( 1+exp((v-VxNa)/nxNa) );
yNainf=1/( 1+exp((v-VyNa)/nyNa) );
xLinf1=(1-Lfrac)/( 1+exp((v-VxL1)/nxL1) ) ;
xLinf2=Lfrac/( 1+exp((v-VxL2)/nxL2) ) ;
xLinf=xLinf1+xLinf2;
yLinf=1/(1+exp((v-VyL)/nyL));
xTinf=1/( 1+exp((v-VxT)/nxT) );
yTinf=1/( 1+exp((v-VyT)/nyT) );
xPQinf=1/( 1+exp((v-VxPQ)/nxPQ) );
yPQinf=1/( 1+exp((v-VyPQ)/nyPQ) );

% voltage dependent time constants
tauyA_V=tauyA+ 60./(exp((v+70)/20)+exp((-v-70)/20));
tauxKv_V=tauxKv+ 1000./(0.03*exp((v+95)/11)+99*exp((-v-40)/11));
tauyKv_V=tauyKv+ 4800./(exp((v+70)/20)+exp((-v-70)/20));
tauyNa_V=tauyNa+ 60./(exp((v+50)/8)+exp((-v-50)/8));


% currents

Ileak=gl*(v-vleak);
IKv = gKv*xKv^4*yKv*(v-vK); % ^4 Didrichsen
IA = gA*xA^4*yA*(v-vK); % ^4 Reshma 2010
INa = gNa*xNa^3*yNa*(v-vNa); % ^3 Didrichesen
ICaL = gCaL*xL*yL*(v-vCa);
ICaPQ = gCaPQ*xPQ*yPQ*(v-vCa);
ICaT = gCaT*xT*yT*(v-vCa);
ICa=ICaL+ICaPQ+ICaT;
IKATP = gkatp*(v-vK);


%%% SLGT2 %%%
m=F*v/(R*temp);
k12=k12_0*Na_o^nNa*exp(-a12*m) ;
k21=k21_0*exp(a12*m) ;
k23=k23_0*G_o ;
k54=k54_0*G_i ;
k65=k65_0*Na_i^nNa ;
k16=k16_0*exp(a16*m) ;
k61=k61_0*exp(-a16*m) ;

% SGLT current (based on Parent et al. 1992 eq. 26)

A_to_pA=1e12 ;

% voltage dependent fluxes
nn=n*1e9 ;
F1=(k12*C(1)-k21*C(2) ) ;
F2=(k16*C(1)-k61*C(6) ) ;

ISGLT=-1*F*nn/A*(a12*F1-a16*F2)*A_to_pA ;


% voltage
dv = -(IKv + IA +  INa + ICaL + ICaPQ + ICaT + IKATP + Ileak +ISGLT)/Cm;
% activation Kv 
dxKv = (xKvinf-xKv)/tauxKv_V ;
% inactivation Kv 
dyKv = (yKvinf-yKv)/tauyKv_V ;
% activation A-current 
dxA = (xAinf-xA)/tauxA;
% inactivation A-current
dyA = (yAinf-yA)/tauyA_V;
% activation Na 
dxNa = (xNainf-xNa)/tauxNa ;
% inactivation Na
dyNa = (yNainf-yNa)/tauyNa_V;
% activation L-type Ca 
dxL = (xLinf-xL)/tauxL; 
% inactivation L-type Ca
dyL = (yLinf-yL)/tauyL;
% activation T-type Ca 
dxT = (xTinf-xT)/tauxT;
% inactivation T-type Ca
dyT = (yTinf-yT)/tauyT;
% activation PQ-type Ca 
dxPQ = (xPQinf-xPQ)/tauxPQ;
% inactivation T-type Ca
dyPQ = (yPQinf-yPQ)/tauyPQ;
% SGLT2 states
dC=zeros(6,1);
dC(1)=(k21*C(2)+k61*C(6))-(k12+k16)*C(1);
dC(2)=(k12*C(1)+k32*C(3)+k52*C(5))-(k21+k23+k25)*C(2) ;
dC(3)=(k23*C(2)+k43*C(4))-(k32+k34)*C(3);
dC(4)=(k34*C(3)+k54*C(5))-(k45+k43)*C(4);
dC(5)=(k45*C(4)+k65*C(6)+k25*C(2))-(k54+k52+k56)*C(5);
dC(6)=(k16*C(1)+k56*C(5))-(k61+k65)*C(6);
dY= [dv; dxKv; dyKv; dxA; dyA; dxNa; dyNa; ...
    dxL; dyL; dxT; dyT; dxPQ; dyPQ; dC];
